# Supplementary material for: BNIP3/BNIP3L-Dependent Mitophagy Protects Against Hippocampal Neuronal Damage and Apoptosis in a Model of Vascular Dementia
Source: Cells. 2026 Mar 25;15(7):585. doi: 10.3390/cells15070585 (PMC13071978; doi:10.3390/cells15070585)
Supplement: Supplementary file 1 [file cells-15-00585-s001.zip]

Archive with 1 entries (1 files):
- cells-4102799-supplementary.pdf
